# Supplementary material for: Fluopyram Sensitivity and Functional Characterization of SdhB in the Fusarium solani Species Complex Causing Soybean Sudden Death Syndrome
Source: Front Microbiol. 2018 Oct 1;9:2335. doi: 10.3389/fmicb.2018.02335 (PMC6174223; doi:10.3389/fmicb.2018.02335)
Supplement: Supplementary file 2 [file Table_2.xlsx]

## Sheet: SdhB
>F. brasiliense NRRL 22678
MAALRSSSRIVGAVSRTAALRPGAVFSCSMASVSEAPQEPKPNMKSFQIYRWNPDTPSEKPRLQTYTLDLNKTGPMILDALIRIKNELDPTVTFRRSCREGICGSCAMNINGQNTLACLCRIPAESSSDVKIYPLPHTYVVKDLVPDLTHFYKQYKSIKPYLQRETPAEDGREYRQTKEDRRKLDGLYECILCACCSTSCPSYWWNSEEYLGPAILLQSYRWLADSRDERTAERKNNLENSMSLYRCHTILNCTRACPKGLNPGKAIAEIKKQMALGN
>F. brasiliense MI-Mtc-A8
MAALRSSSRIVGAVSRTAALRPGAVFSCSMASVSEAPQEPKPNMKSFQIYRWNPDTPSEKPRLQTYTLDLNKTGPMILDALIRIKNELDPTVTFRRSCREGICGSCAMNINGQNTLACLCRIPAESSSDVKIYPLPHTYVVKDLVPDLTHFYKQYKSIKPYLQRETPAEDGREYRQTKEDRRKLDGLYECILCACCSTSCPSYWWNSEEYLGPAILLQSYRWLADSRDERTAERKNNLENSMSLYRCHTILNCTRACPKGLNPGKAIAEIKKQMALGN
>F. brasiliense MI-Mtc-A17
MAALRSSSRIVGAVSRTAALRPGAVFSCSMASVSEAPQEPKPNMKSFQIYRWNPDTPSEKPRLQTYTLDLNKTGPMILDALIRIKNELDPTVTFRRSCREGICGSCAMNINGQNTLACLCRIPAESSSDVKIYPLPHTYVVKDLVPDLTHFYKQYKSIKPYLQRETPAEDGREYRQTKEDRRKLDGLYECILCACCSTSCPSYWWNSEEYLGPAILLQSYRWLADSRDERTAERKNNLENSMSLYRCHTILNCTRACPKGLNPGKAIAEIKKQMALGN
>F. brasiliense MI-Mtc-B6
MAALRSSSRIVGAVSRTAALRPGAVFSRSMASVSEAPQEPKPNMKSFQIYRWNPDTPSEKPRLQTYTLDLNKTGPMILDALIRIKNELDPTVTFRRSCREGICGSCAMNINGQNTLACLCRIPAESSSDVKIYPLPHTYVVKDLVPDLTHFYKQYKSIKPYLQRETPAEDGREYRQTKEDRRKLDGLYECILCACCSTSCPSYWWNSEEYLGPAILLQSYRWLADSRDERTAERKNNLENSMSLYRCHTILNCTRACPKGLNPGKAIAEIKKQMALGN
>F. brasiliense MI-Mtc-B9brn
MAALRSSSRIVGAVSRTAALRPGAVFSCSMASVSEAPQEPKPNMKSFQIYRWNPDTPSEKPRLQTYTLDLNKTGPMILDALIRIKNELDPTVTFRRSCREGICGSCAMNINGQNTLACLCRIPAESSSDVKIYPLPHTYVVKDLVPDLTHFYKQYKSIKPYLQRETPAEDGREYRQTKEDRRKLDGLYECILCACCSTSCPSYWWNSEEYLGPAILLQSYRWLADSRDERTAERKNNLENSMSLYRCHTILNCTRACPKGLNPGKAIAEIKKQMALGN
>F. brasiliense MI-Mtc-B11
MAALRSSSRIVGAVSRTAALRPGAVFSCSMASVSEAPQEPKPNMKSFQIYRWNPDTPSEKPRLQTYTLDLNKTGPMILDALIRIKNELDPTVTFRRSCREGICGSCAMNINGQNTLACLCRIPAESSSDVKIYPLPHTYVVKDLVPDLTHFYKQYKSIKPYLQRETPAEDGREYRQTKEDRRKLDGLYECILCACCSTSCPSYWWNSEEYLGPAILLQSYRWLADSRDERTAERKNNLENSMSLYRCHTILNCTRACPKGLNPGKAIAEIKKQMALGN
>F. brasiliense MI-Mtc-C6
MAALRSSSRIVGAVSRTAALRPGAVFSCSMASVSEAPQEPKPNMKSFQIYRWNPDTPSEKPRLQTYTLDLNKTGPMILDALIRIKNELDPTVTFRRSCREGICGSCAMNINGQNTLACLCRIPAESSSDVKIYPLPHTYVVKDLVPDLTHFYKQYKSIKPYLQRETPAEDGREYRQTKEDRRKLDGLYECILCACCSTSCPSYWWNSEEYLGPAILLQSYRWLADSRDERTAERKNNLENSMSLYRCHTILNCTRACPKGLNPGKAIAEIKKQMALGN
>F. tucumaniae NRRL 31096
MAALRSSSRIVGAVSRTAALRPGAVFSRSMASVSEAPQEPKPNMKSFQIYRWNPDTPSEKPRLQTYTLDLNKTGPMILDALIRIKNELDPTVTFRRSCREGICGSCAMNINGQNTLACLCRIPAESSSDVKIYPLPHTYVVKDLVPDLTHFYKQYKSIKPYLQRETPAEDGREYRQTKEDRRKLDGLYECILCACCSTSCPSYWWNSEEYLGPAILLQSYRWLADSRDERTAERKNNLENSMSLYRCHTILNCTRACPKGLNPGKAIAEIKKQMALRN
>F. tucumaniae NRRL 31777
MAALRSSSRIVGAVSRTAALRPGAVFSRSMASVSEAPQEPKPNMKSFQIYRWNPDTPSEKPRLQTYTLDLNKTGPMILDALIRIKNELDPTVTFRRSCREGICGSCAMNINGQNTLACLCRIPAESSSDVKIYPLPHTYVVKDLVPDLTHFYKQYKSIKPYLQRETPAEDGREYRQTKEDRRKLDGLYECILCACCSTSCPSYWWNSEEYLGPAILLQSYRWLADSRDERTAERKNNLENSMSLYRCHTILNCTRACPKGLNPGKAIAEIKKQMALRN
>F. tucumaniae NRRL 31950
MAALRSSSRIVGAVSRTAALRPGAVFSRSMASVSEAPQEPKPNMKSFQIYRWNPDTPSEKPRLQTYTLDLNKTGPMILDALIRIKNELDPTVTFRRSCREGICGSCAMNINGQNTLACLCRIPAESSSDVKIYPLPHTYVVKDLVPDLTHFYKQYKSIKPYLQRETPAEDGREYRQTKEDRRKLDGLYECILCACCSTSCPSYWWNSEEYLGPAILLQSYRWLADSRDERTAERKNNLENSMSLYRCHTILNCTRACPKGLNPGKAIAEIKKQMALRN
>F. tucumaniae NRRL 34549
MAALRSSSRIVGAVSRTAALRPGAVFSRSMASVSEAPQEPKPNMKSFQIYRWNPDTPSEKPRLQTYTLDLNKTGPMILDALIRIKNELDPTVTFRRSCREGICGSCAMNINGQNTLACLCRIPAESSSDVKIYPLPHTYVVKDLVPDLTHFYKQYKSIKPYLQRETPAEDGREYRQTKEDRRKLDGLYECILCACCSTSCPSYWWNSEEYLGPAILLQSYRWLADSRDERTAERKNNLENSMSLYRCHTILNCTRACPKGLNPGKAIAEIKKQMALRN
>F. virguliforme Mont-1
MAALRSSSRIVGAVSRTAALRPGAVFSRSMASVSEAPQEPKPNMKSFQIYRWNPDTPSEKPRLQTYTLDLNKTGPMILDALIRIKNELDPTVTFRRSCREGICGSCAMNINGQNTLACLCRIPAESSSDVKIYPLPHTYVVKDLVPDLTHFYKQYKSIKPYLQRETPAEDGREYRQTKEDRRKLDGLYECILCACCSTSCPSYWWNSEEYLGPAILLQSYRWLADSRDERTAERKNNLENSMSLYRCHTILNCTRACPKGLNPGKAIAEIKKQMALGN
>F. virguliforme NRRL 32392
MAALRSSSRIVGAVSRTAALRPGAVFSRSMASVSEAPQEPKPNMKSFQIYRWNPDTPSEKPRLQTYTLDLNKTGPMILDALIRIKNELDPTVTFRRSCREGICGSCAMNINGQNTLACLCRIPAESSSDVKIYPLPHTYVVKDLVPDLTHFYKQYKSIKPYLQRETPAEDGREYRQTKEDRRKLDGLYECILCACCSTSCPSYWWNSEEYLGPAILLQSYRWLADSRDERTAERKNNLENSMSLYRCHTILNCTRACPKGLNPGKAIAEIKKQMALGN
>F. virguliforme NRRL 36898
MAALRSSSRIVGAVSRTAALRPGAVFSRSMASVSEAPQEPKPNMKSFQIYRWNPDTPSEKPRLQTYTLDLNKTGPMILDALIRIKNELDPTVTFRRSCREGICGSCAMNINGQNTLACLCRIPAESSSDVKIYPLPHTYVVKDLVPDLTHFYKQYKSIKPYLQRETPAEDGREYRQTKEDRRKLDGLYECILCACCSTSCPSYWWNSEEYLGPAILLQSYRWLADSRDERTAERKNNLENSMSLYRCHTILNCTRACPKGLNPGKAIAEIKKQMALGN
>F. virguliforme NRRL 36900
MAALRSSSRIVGAVSRTAALRPGAVFSRSMASVSEAPQEPKPNMKSFQIYRWNPDTPSEKPRLQTYTLDLNKTGPMILDALIRIKNELDPTVTFRRSCREGICGSCAMNINGQNTLACLCRIPAESSSDVKIYPLPHTYVVKDLVPDLTHFYKQYKSIKPYLQRETPAEDGREYRQTKEDRRKLDGLYECILCACCSTSCPSYWWNSEEYLGPAILLQSYRWLADSRDERTAERKNNLENSMSLYRCHTILNCTRACPKGLNPGKAIAEIKKQMALGN
>F. virguliforme NRRL 54291
MAALRSSSRIVGAVSRTAALRPGAVFSRSMASVSEAPQEPKPNMKSFQIYRWNPDTPSEKPRLQTYTLDLNKTGPMILDALIRIKNELDPTVTFRRSCREGICGSCAMNINGQNTLACLCRIPAESSSDVKIYPLPHTYVVKDLVPDLTHFYKQYKSIKPYLQRETPAEDGREYRQTKEDRRKLDGLYECILCACCSTSCPSYWWNSEEYLGPAILLQSYRWLADSRDERTAERKNNLENSMSLYRCHTILNCTRACPKGLNPGKAIAEIKKQMALGN

## Sheet: SdhC
>F. brasiliense NRRL 22678
MLAQRVGVAALRRGAAKPGNVFFTQTLPKVALTAGISTTPARPVASTKLSQEEGRQLLANQRLQRPVSPHLGIYKLEQTWFGTSAWNRITGCVLSGSMYAFMGAYLVAPVVGLHLETASVAAAFGGLPLVVKGGFKFALGFPFVYHVINGTKHLLYDLGKGFAKPTIIKTDKILWAASVVGALALVAFV
>F. brasiliense MI-Mtc-A8
MLAQRVGVAALRRGAAKPGNVFFTQTLPKVALTAGISTTPARPVASTKLSQEEGRQLLANQRLQRPVSPHLGIYKLEQTWFGTSAWNRITGCVLSGSMYAFMGAYLVAPVVGLHLETASVAAAFGGLPLVVKGGFKFALGFPFVYHVINGTKHLLYDLGKGFAKPTIIKTDKILWAASVVGALALVAFV
>F. brasiliense MI-Mtc-A17
MLAQRVGVAALRRGAAKPGNVFFTQTLPKVALTAGISTTPARPVASTKLSQEEGRQLLANQRLQRPVSPHLGIYKLEQTWFGTSAWNRITGCVLSGSMYAFMGAYLVAPVVGLHLETASVAAAFGGLPLVVKGGFKFALGFPFVYHVINGTKHLLYDLGKGFAKPTIIKTDKILWAASVVGALALVAFV
>F. brasiliense MI-Mtc-B6
MLAQRVGVAALRRGAAKPGNVFFTQTLPKVALTAGISTTPARPVASTKLSQEEGRQLLANQRLQRPVSPHLGIYKLEQTWFGTSAWNRITGCVLSGSMYAFMGAYLVAPVVGLHLETASVAAAFGGLPLVVKGGFKFALGFPFVYHVINGTKHLLYDLGKGFAKPTIIKTDKILWAASVVGALALVAFV
>F. brasiliense MI-Mtc-B9brn
MLAQRVGVAALRRGAAKPGNVFFTQTLPKVALTAGISTTPARPVASTKLSQEEGRQLLANQRLQRPVSPHLGIYKLEQTWFGTSAWNRITGCVLSGSMYAFMGAYLVAPVVGLHLETASVAAAFGGLPLVVKGGFKFALGFPFVYHVINGTKHLLYDLGKGFAKPTIIKTDKILWAASVVGALALVAFV
>F. brasiliense MI-Mtc-B11
MLAQRVGVAALRRGAAKPGNVFFTQTLPKVALTAGISTTPARPVASTKLSQEEGRQLLANQRLQRPVSPHLGIYKLEQTWFGTSAWNRITGCVLSGSMYAFMGAYLVAPVVGLHLETASVAAAFGGLPLVVKGGFKFALGFPFVYHVINGTKHLLYDLGKGFAKPTIIKTDKILWAASVVGALALVAFV
>F. brasiliense MI-Mtc-C6
MLAQRVGVAALRRGAAKPGNVFFTQTLPKVALTAGISTTPARPVASTKLSQEEGRQLLANQRLQRPVSPHLGIYKLEQTWFGTSAWNRITGCVLSGSMYAFMGAYLVAPVVGLHLETASVAAAFGGLPLVVKGGFKFALGFPFVYHVINGTKHLLYDLGKGFAKPTIIKTDKILWAASVVGALALVAFV
>F. tucumaniae NRRL 31096
MLAQRVGVAALRRGAAKPGNVFFTQTLPKVALTAGISTTPARPVASTKLSQEEGRQLLANQRLQRPVSPHLGIYKLEQTWFGTSAWNRITGCVLSGSMYAFMGAYLVAPVVGLHLETASVAAAFGGLPLVVKGGFKFALGFPFVYHVINGTKHLLYDLGKGFAKPTIIKTDKILWAASVVGALALVAFV
>F. tucumaniae NRRL 31777
MLAQRVGVAALRRGAAKPGNVFFTQTLPKVALTAGISTTPARPVASTKLSQEEGRQLLANQRLQRPVSPHLGIYKLEQTWFGTSAWNRITGCVLSGSMYAFMGAYLVAPVVGLHLETASVAAAFGGLPLVVKGGFKFALGFPFVYHVINGTKHLLYDLGKGFAKPTIIKTDKILWAASVVGALALVAFV
>F. tucumaniae NRRL 31950
MLAQRVGVAALRRGAAKPGNVFFTQTLPKVALTAGISTTPARPVASTKLSQEEGRQLLANQRLQRPVSPHLGIYKLEQTWFGTSAWNRITGCVLSGSMYAFMGAYLVAPVVGLHLETASVAAAFGGLPLVVKGGFKFALGFPFVYHVINGTKHLLYDLGKGFAKPTIIKTDKILWAASVVGALALVAFV
>F. tucumaniae NRRL 34549
MLAQRVGVAALRRGAAKPGNVFFTQTLPKVALTAGISTTPARPVASTKLSQEEGRQLLANQRLQRPVSPHLGIYKLEQTWFGTSAWNRITGCVLSGSMYAFMGAYLVAPVVGLHLETASVAAAFGGLPLVVKGGFKFALGFPFVYHVINGTKHLLYDLGKGFAKPTIIKTDKILWAASVVGALALVAFV
>F. virguliforme Mont-1
MLAQRVGVAALRRGAAKPGNVFFTQTLPKVALTAGISTTPARPVASTKLSQEEGRQLLANQRLQRPVSPHLGIYKLEQTWFGTSAWNRITGCVLSGSMYAFMGAYLVAPVVGLHLETASVAAAFGGLPLVVKGGFKFALGFPFVYHVINGTKHLLYDLGKGFAKPTIIKTDKILWAASVVGALALVAFV
>F. virguliforme NRRL 32392
MLAQRVGVAALRRGAAKPGNVFFTQTLPKVALTAGISTTPARPVASTKLSQEEGRQLLANQRLQRPVSPHLGIYKLEQTWFGTSAWNRITGCVLSGSMYAFMGAYLVAPVVGLHLETASVAAAFGGLPLVVKGGFKFALGFPFVYHVINGTKHLLYDLGKGFAKPTIIKTDKILWAASVVGALALVAFV
>F. virguliforme NRRL 36898
MLAQRVGVAALRRGAAKPGNVFFTQTLPKVALTAGISTTPARPVASTKLSQEEGRQLLANQRLQRPVSPHLGIYKLEQTWFGTSAWNRITGCVLSGSMYAFMGAYLVAPVVGLHLETASVAAAFGGLPLVVKGGFKFALGFPFVYHVINGTKHLLYDLGKGFAKPTIIKTDKILWAASVVGALALVAFV
>F. virguliforme NRRL 36900
MLAQRVGVAALRRGAAKPGNVFFTQTLPKVALTAGISTTPARPVASTKLSQEEGRQLLANQRLQRPVSPHLGIYKLEQTWFGTSAWNRITGCVLSGSMYAFMGAYLVAPVVGLHLETASVAAAFGGLPLVVKGGFKFALGFPFVYHVINGTKHLLYDLGKGFAKPTIIKTDKILWAASVVGALALVAFV
>F. virguliforme NRRL 54291
MLAQRVGVAALRRGAAKPGNVFFTQTLPKVALTAGISTTPARPVASTKLSQEEGRQLLANQRLQRPVSPHLGIYKLEQTWFGTSAWNRITGCVLSGSMYAFMGAYLVAPVVGLHLETASVAAAFGGLPLVVKGGFKFALGFPFVYHVINGTKHLLYDLGKGFAKPTIIKTDKILWAASVVGALALVAFV

## Sheet: SdhD
>F. brasiliense NRRL 22678
MASIVRPSLLRQTALASRWAAAPSVATRGVFMKPMGVAAFHNSTRRSAILPPGPQRIEGNVNDPAPVPEPSAAHGSYHWSFERLLAAGLVPLTIAPFASGSLNPTLDAILCSVLLLHSHMGFQQVVIDYIPKRTYAGLRRIFDWLLNIATVIVGVGLYEFETNDVGITEAVKRIWNA
>F. brasiliense MI-Mtc-A8
MASIVRPSLLRQTALASRWAAAPSVATRGVFMKPMGVAAFHNSTRRSAILPPGPQRIEGNVNDPAPVPEPSAAHGSYHWSFERLLAAGLVPLTIAPFASGSLNPTLDAILCSVLLLHSHMGFQQVVIDYIPKRTYAGLRRIFDWLLNIATVIVGVGLYEFETNDVGITEAVKRIWNA
>F. brasiliense MI-Mtc-A17
MASIVRPSLLRQTALASRWAAAPSVATRGVFMKPMGVAAFHNSTRRSAILPPGPQRIEGNVNDPAPVPEPSAAHGSYHWSFERLLAAGLVPLTIAPFASGSLNPTLDAILCSVLLLHSHMGFQQVVIDYIPKRTYAGLRRIFDWLLNIATVIVGVGLYEFETNDVGITEAVKRIWNA
>F. brasiliense MI-Mtc-B6
MASIVRPSLLRQTALASRWAAAPSVATRGVFMKPMGVAAFHNSTRRSAILPPGPQRIEGNVNDPAPVPEPSAAHGSYHWSFERLLAAGLVPLTIAPFASGSLNPTLDAILCSVLLLHSHMGFQQVVIDYIPKRTYAGLRRIFDWLLNIATVIVGVGLYEFETNDVGITEAVKRIWNA
>F. brasiliense MI-Mtc-B9brn
MASIVRPSLLRQTALASRWAAAPSVATRGVFMKPMGVAAFHNSTRRSAILPPGPQRIEGNVNDPAPVPEPSAAHGSYHWSFERLLAAGLVPLTIAPFASGSLNPTLDAILCSVLLLHSHMGFQQVVIDYIPKRTYAGLRRIFDWLLNIATVIVGVGLYEFETNDVGITEAVKRIWNA
>F. brasiliense MI-Mtc-B11
MASIVRPSLLRQTALASRWAAAPSVATRGVFMKPMGVAAFHNSTRRSAILPPGPQRIEGNVNDPAPVPEPSAAHGSYHWSFERLLAAGLVPLTIAPFASGSLNPTLDAILCSVLLLHSHMGFQQVVIDYIPKRTYAGLRRIFDWLLNIATVIVGVGLYEFETNDVGITEAVKRIWNA
>F. brasiliense MI-Mtc-C6
MASIVRPSLLRQTALASRWAAAPSVATRGVFMKPMGVAAFHNSTRRSAILPPGPQRIEGNVNDPAPVPEPSAAHGSYHWSFERLLAAGLVPLTIAPFASGSLNPTLDAILCSVLLLHSHMGFQQVVIDYIPKRTYAGLRRIFDWLLNIATVIVGVGLYEFETNDVGITEAVKRIWNA
>F. tucumaniae NRRL 31096
MASIVRPSLLRQTALASRWAAAPSVATRGVFMKPMGVAAFHNSTRRSAILPPGPQRIEGNVNDPAPVPEPSAAHGSYHWSFERLLAAGLVPLTIAPFASGSLNPTLDAILCSVLLLHSHMGFQQVVIDYIPKRTYAGLRRIFDWLLNIATVIVGVGLYEFETNDVGITEAVKRIWNA
>F. tucumaniae NRRL 31777
MASIVRPSLLRQTALASRWAAAPSVATRGVFMKPMGVAAFHNSTRRSAILPPGPQRIEGNVNDPAPVPEPSAAHGSYHWSFERLLAAGLVPLTIAPFASGSLNPTLDAILCSVLLLHSHMGFQQVVIDYIPKRTYAGLRRIFDWLLNIATVIVGVGLYEFETNDVGITEAVKRIWNA
>F. tucumaniae NRRL 31950
MASIVRPSLLRQTALASRWAAAPSVATRGVFMKPMGVAAFHNSTRRSAILPPGPQRIEGNVNDPAPVPEPSAAHGSYHWSFERLLAAGLVPLTIAPFASGSLNPTLDAILCSVLLLHSHMGFQQVVIDYIPKRTYAGLRRIFDWLLNIATVIVGVGLYEFETNDVGITEAVKRIWNA
>F. tucumaniae NRRL 34549
MASIVRPSLLRQTALASRWAAAPSVATRGVFMKPMGVAAFHNSTRRSAILPPGPQRIEGNVNDPAPVPEPSAAHGSYHWSFERLLAAGLVPLTIAPFASGSLNPTLDAILCSVLLLHSHMGFQQVVIDYIPKRTYAGLRRIFDWLLNIATVIVGVGLYEFETNDVGITEAVKRIWNA
>F. virguliforme Mont-1
MASIVRPSLLRQTALASRWAAAPSVATRGVFMKPMGVAAFHNSTRRSAILPPGPQRIEGNVNDPAPVPEPSAAHGSYHWSFERLLAAGLVPLTIAPFASGSLNPTLDAILCSVLLLHSHMGFQQVVIDYIPKRTYAGLRRIFDWLLNIATVIVGVGLYEFETNDVGITEAVKRIWNA
>F. virguliforme NRRL 32392
MASIVRPSLLRQTALASRWAAAPSVATRGVFMKPMGVAAFHNSTRRSAILPPGPQRIEGNVNDPAPVPEPSAAHGSYHWSFERLLAAGLVPLTIAPFASGSLNPTLDAILCSVLLLHSHMGFQQVVIDYIPKRTYAGLRRIFDWLLNIATVIVGVGLYEFETNDVGITEAVKRIWNA
>F. virguliforme NRRL 36898
MASIVRPSLLRQTALASRWAAAPSVATRGVFMKPMGVAAFHNSTRRSAILPPGPQRIEGNVNDPAPVPEPSAAHGSYHWSFERLLAAGLVPLTIAPFASGSLNPTLDAILCSVLLLHSHMGFQQVVIDYIPKRTYAGLRRIFDWLLNIATVIVGVGLYEFETNDVGITEAVKRIWNA
>F. virguliforme NRRL 36900
MASIVRPSLLRQTALASRWAAAPSVATRGVFMKPMGVAAFHNSTRRSAILPPGPQRIEGNVNDPAPVPEPSAAHGSYHWSFERLLAAGLVPLTIAPFASGSLNPTLDAILCSVLLLHSHMGFQQVVIDYIPKRTYAGLRRIFDWLLNIATVIVGVGLYEFETNDVGITEAVKRIWNA
>F. virguliforme NRRL 54291
MASIVRPSLLRQTALASRWAAAPSVATRGVFMKPMGVAAFHNSTRRSAILPPGPQRIEGNVNDPAPVPEPSAAHGSYHWSFERLLAAGLVPLTIAPFASGSLNPTLDAILCSVLLLHSHMGFQQVVIDYIPKRTYAGLRRIFDWLLNIATVIVGVGLYEFETNDVGITEAVKRIWNA
